# Supplementary material for: Voltammetric Sensor Based on SeO2 Nanoparticles and Surfactants for Indigo Carmine Determination
Source: Sensors (Basel). 2022 Apr 22;22(9):3224. doi: 10.3390/s22093224 (PMC9103650; doi:10.3390/s22093224)
Supplement: Supplementary file 1 [file sensors-22-03224-s001.zip]

Archive with 1 entries (1 files):
- sensors-1658244-supplementary.pdf
